# Supplementary material for: Impact of COVID-19 Infection and Persistent Lingering Symptoms on Patient Reported Indicators of Nutritional Risk and Malnutrition
Source: Nutrients. 2022 Feb 2;14(3):642. doi: 10.3390/nu14030642 (PMC8839070; doi:10.3390/nu14030642)
Supplement: Supplementary file 1 [file nutrients-14-00642-s001.zip]

Archive with 1 entries (1 files):
- nutrients-1560991-supplementary.pdf
